# Supplementary material for: Transient Force Measurement and Mechanism Analysis of Nanosecond Laser Ablation of Al/Ti Alloys Using Polyvinylidene Fluoride Sensors
Source: Sensors (Basel). 2025 Apr 28;25(9):2783. doi: 10.3390/s25092783 (PMC12074488; doi:10.3390/s25092783)
Supplement: Supplementary file 1 [file sensors-25-02783-s001.zip]

Archive with 1 entries (1 files):
- sensors-3579500-supplementary.pdf
